# Supplementary material for: Role of C-Terminal Phosphorylation of Lamin A in DNA Damage and Cellular Senescence
Source: Cells. 2023 Feb 16;12(4):639. doi: 10.3390/cells12040639 (PMC9954792; doi:10.3390/cells12040639)
Supplement: Supplementary file 1 [file cells-12-00639-s001.zip]

Archive with 1 entries (1 files):
- cells-2058602-supplementary.pdf
